# Supplementary material for: Viral Interference of Hepatitis C and E Virus Replication in Novel Experimental Co-Infection Systems
Source: Cells. 2022 Mar 8;11(6):927. doi: 10.3390/cells11060927 (PMC8946046; doi:10.3390/cells11060927)
Supplement: Supplementary file 1 [file cells-11-00927-s001.zip]

Archive with 1 entries (1 files):
- cells-1576782-supplementary.pdf
